# Supplementary material for: Vitamin D3 Metabolites Demonstrate Prognostic Value in EGFR-Mutant Lung Adenocarcinoma and Can be Deployed to Oppose Acquired Therapeutic Resistance
Source: Cancers (Basel). 2020 Mar 13;12(3):675. doi: 10.3390/cancers12030675 (PMC7140110; doi:10.3390/cancers12030675)
Supplement: Supplementary file 1 [file cancers-12-00675-s001.zip]

Archive with 3 entries (2 files):
- 717869-supplemental file-final/
- 717869-supplemental file-final/cancers-717869 - western blot figures.pdf
- 717869-supplemental file-final/cancers-717869-supplementary file.pdf
